# Supplementary material for: Cardiovirus-Mediated PKR inhibition results from nucleocytoplasmic trafficking disruption
Source: PLoS Pathog. 2025 Dec 17;21(12):e1013420. doi: 10.1371/journal.ppat.1013420 (PMC12747429; doi:10.1371/journal.ppat.1013420)
Supplement: S1 Table — (XLSX) [file ppat.1013420.s009.xlsx]

## Sheet: Feuil1
EXPRESSION VECTORS
Name	Encoded protein, particularity	Type (Parental)
pTM943	PromCMV-Empty	Lentiviral (pCLLsin)
pBLP2	PromCMV-GFPs1-10	pTM943
pTM952	PromCMV-Empty-IRES-NeoR	Lentiviral (pCLLsin)
pFW28	PromCMV-PKR-S11-IRES-NeoR	pTM952
pRM15	PromCMV-PKR-APEX3-IRES-NeoR (from addgene 202590)	pTM952
pTM897	PromPGK-Empty	Lentiviral (pCLLsin)
pFW202	PromPGK-DRBM WT PKR (1-167)-2xmCherry	pTM897
pRM49	PromPGK-DRBM MUT (K60,64,150,154 mutated to Ala) PKR (1-167)-2xmCherry	pTM897
pKJ06	T7 driven transcription of full length TMEV (DA) cDNA - L WT - virus adapted to L929 cells	pKJ06
pFB09	KJ6 - L (M60V)	pKJ06
pBLP43	KJ6 - ORF6 (SARS-CoV2) instead of L - kept amino acids 67-76 of L for 3C cleavage between L and VP4 (ORF6)	pKJ06
pBLP44	KJ6 - L amino acids 1-59 - GS linker - amino acids 67-76 of L for 3C cleavage between L and VP4 (L1-59)	pKJ06
pBLP45	KJ6 - L amino acids 1-59 - GS linker - amino acids 48-61 of ORF6 (SARS-CoV2) - amino acids 67-76 of L for 3C cleavage between L and VP4 - (L-ORF6)	pKJ06
pBLP46	pBLP45 with L F48A - no interaction with RSKs (LF48A-ORF6)	pKJ06
pBLP47	pBLP45 with ORF6 M58A - no interaction with RAE1 and NUP98 (L-ORF6M58A)	pKJ06
EMCV - WT	T7 driven transcription of full length EMCV (Mengo) cDNA - LWT	pM16.1
EMCV - Zn	T7 driven transcription of full length EMCV (Mengo) cDNA - LZn C19A/C22A	pM16.1
pBLP58	EMCV-Zn - IRES 2Apro from CVB3 - cleavage site 3C - LZn + F48A (EMCV-2Apro)	pM16.1	https://pubmed.ncbi.nlm.nih.gov/35891342/
pBLP59	EMCV-Zn - IRES 2Apro C109A from CVB3 - cleavage site 3C - LZn + F48A (EMCV-2Amut)	pM16.1
